# Supplementary material for: Comparative effects of lived experience-lecturer-guided and teacher-led classes on mental illness awareness among Japanese high school students
Source: PLoS One. 2025 Oct 10;20(10):e0333964. doi: 10.1371/journal.pone.0333964 (PMC12513640; doi:10.1371/journal.pone.0333964)
Supplement: S1 Dataset — (XLSX) [file pone.0333964.s001.xlsx]

## Sheet: Questionnaire items
Please choose the option that most closely matches your opinion on mental illness.
①	I may be affected myself
②	It is a disease that is familiar to me
*③	This disease is not a serious problem
*④	You can go for a checkup after symptoms appear
*⑤	It is a disease to watch out for in adulthood
*⑥	It is a disease that has nothing to do with me
⑦	This disease is caused by stress
⑧	Treatment can lead to recovery
⑨	This disease is preventable
⑩	It is a life-threatening disease
⑪	Anyone can be affected
⑫	People affected by this disease can lead a social life
*⑬	Young people are less affected
⑭	Consultation can lead to recovery
⑮	Rest can lead to recovery
⑯	Changing one’s environment can lead to recovery
*⑰	Helping others will not help you recover
*⑱	Lifestyle is not the cause
⑲	This disease can be prevented by taking care on a daily basis
⑳	Talking to someone about your problems is important
㉑	This disease is preventable by relieving stress
㉒	Conversations with people in distress are preventative
㉓	Support for those in distress is important
㉔	Listening to those who are struggling is important
	*Reversed items
Five-point Likert scale
1=	Strongly disagree
2=	Disagree
3=	Neither agree or disagree
4=	Agree
5=	Strongly agree

## Sheet: Data
No	Group	①pre	①post	①3month	②pre	②post	②3month	③pre	③post	③3month	④pre	④post	④3month	⑤pre	⑤post	⑤3month	⑥pre	⑥post	⑥3month	⑦pre	⑦post	⑦3month	⑧pre	⑧post	⑧3month	⑨pre	⑨post	⑨3month	⑩pre	⑩post	⑩3month	⑪pre	⑪post	⑪3month	⑫pre	⑫post	⑫3month	⑬pre	⑬post	⑬3month	⑭pre	⑭post	⑭3month	⑮pre	⑮post	⑮3month	⑯pre	⑯post	⑯3month
1	1	4	4	4	4	4	4	3	3	4	2	3	3	2	3	4	4	4	4	4	4	5	4	4	3	4	3	3	3	4	4	5	5	5	3	3	2	4	4	5	4	4	4	4	4	4	4	4	3
2	1	4	5	5	3	4	3	4	5	5	3	3	4	5	5	5	5	5	5	5	5	5	4	5	4	3	3	3	3	3	3	5	5	5	4	4	3	5	5	5	3	4	4	3	4	4	3	4	4
3	1	2	3	3	2	3	2	2	4	4	2	4	4	3	4	5	3	4	4	4	4	2	5	4	4	2	1	2	1	2	2	4	5	5	4	2	4	4	5	4	3	4	4	2	4	4	3	4	4
4	1	2	3	4	2	3	3	3	4	2	1	4	1	1	2	1	1	2	2	4	5	5	5	5	5	4	5	4	2	3	3	2	1	1	3	4	4	5	2	4	2	2	3	2	4	4	2	4	4
5	1	4	5	5	5	5	5	4	4	4	3	1	2	4	5	4	5	5	5	5	4	5	4	5	4	4	5	5	1	4	2	5	5	5	5	3	5	5	5	5	4	4	5	4	4	4	4	4	5
6	1	5	5	5	5	5	4	3	4	3	3	3	3	4	4	3	4	4	3	4	4	4	4	3	3	4	3	3	3	3	3	5	5	5	4	3	3	4	4	4	5	4	5	5	4	5	5	4	5
7	1	4	4	5	3	4	5	3	3	3	2	2	4	3	3	4	3	3	3	5	4	5	2	4	2	4	3	3	4	4	5	5	4	5	3	3	2	3	3	4	4	4	3	3	4	5	4	4	5
8	1	4	5	5	2	5	5	4	3	4	4	3	4	5	5	5	5	5	5	4	5	4	4	5	4	4	5	3	2	3	2	5	5	5	4	4	5	5	4	5	4	4	5	4	4	4	5	4	4
9	1	2	5	5	2	4	5	3	4	5	2	3	4	4	5	4	4	5	4	4	4	5	4	4	4	4	4	4	3	4	4	4	5	5	3	2	2	4	5	5	4	4	4	4	4	4	4	4	4
10	1	5	5	5	3	5	5	5	5	5	5	4	4	5	5	5	3	5	5	5	5	5	5	5	4	5	2	4	4	5	4	5	5	5	3	2	2	4	5	5	4	5	4	4	5	4	4	5	4
11	1	5	5	5	5	5	5	5	5	5	3	4	5	5	5	5	5	5	5	4	4	4	2	5	3	4	4	2	5	5	5	5	5	5	3	5	3	5	5	5	4	5	4	5	5	5	5	5	5
12	1	3	4	4	4	4	4	4	4	4	3	3	4	3	3	4	4	4	4	4	3	3	3	3	3	3	3	4	4	4	4	4	4	4	3	3	3	3	3	4	3	3	3	3	4	3	3	3	3
13	1	4	5	5	4	5	5	3	4	4	4	2	4	4	4	4	5	5	4	4	5	3	3	3	4	4	4	5	4	4	5	4	5	5	3	2	3	4	5	4	4	4	4	4	4	4	4	4	4
14	1	1	5	3	1	2	3	3	5	3	3	5	3	3	5	4	3	5	4	4	5	3	4	3	4	4	3	4	2	3	2	3	5	4	4	3	3	3	4	3	4	4	5	4	5	5	4	4	4
15	1	4	4	4	3	4	4	3	4	4	4	3	4	3	4	4	2	5	4	3	4	4	2	3	3	3	2	3	2	5	4	4	5	5	4	3	3	4	5	4	4	4	4	4	4	4	4	4	4
16	1	4	5	4	4	5	4	4	5	4	2	2	4	2	5	5	4	5	4	5	5	5	3	4	4	2	2	4	3	3	2	5	5	5	3	2	2	5	5	5	3	4	4	3	5	4	4	5	3
17	1	5	5	4	5	5	5	5	5	3	5	5	4	5	5	4	5	5	4	5	2	2	1	1	2	2	3	2	5	4	4	5	5	4	4	4	5	5	5	4	2	3	2	2	2	2	2	2	4
18	1	5	5	5	5	5	5	5	5	1	5	5	5	5	5	5	5	5	5	5	5	5	5	4	5	5	5	5	5	5	5	5	5	5	5	5	5	5	5	5	5	5	5	5	5	5	5	5	5
19	1	5	5	5	3	3	3	4	5	5	4	5	4	5	5	5	4	5	5	5	5	3	2	1	1	4	2	3	4	5	4	5	5	5	1	1	1	5	5	5	5	5	4	3	5	5	5	4	5
20	1	5	5	5	3	4	5	4	5	4	4	4	4	5	5	1	5	5	5	5	5	4	2	3	3	2	3	3	4	4	5	5	5	5	3	3	3	5	5	5	4	2	3	3	4	3	4	4	3
21	1	2	4	3	1	4	2	4	5	5	4	5	5	5	5	5	3	5	5	5	5	5	4	4	4	4	3	4	5	4	5	5	5	5	3	3	4	5	5	5	3	4	3	4	4	5	4	5	5
22	1	4	5	5	3	5	5	4	5	5	1	4	1	4	5	5	5	5	5	5	5	5	4	2	1	1	2	1	5	4	4	2	2	5	1	2	2	5	5	5	5	2	2	5	4	1	5	4	4
23	1	5	5	5	2	5	5	5	5	5	5	4	2	5	5	5	5	5	5	5	5	5	4	2	2	2	4	2	2	2	4	5	5	5	4	2	5	4	5	5	4	5	5	5	5	5	5	5	5
24	1	5	5	5	5	5	5	3	5	3	4	4	4	4	1	3	4	5	4	4	4	4	2	4	3	3	4	4	3	3	3	4	5	5	4	3	4	5	5	3	5	4	4	5	4	3	5	4	3
25	1	4	3	5	3	4	5	5	4	5	3	4	2	5	5	3	5	4	5	4	3	3	3	2	2	4	2	4	4	4	5	4	5	5	3	4	4	4	4	4	4	4	4	4	4	2	4	4	4
26	1	4	4	3	2	3	3	4	4	5	3	2	2	4	5	3	4	4	4	5	5	5	4	4	4	4	4	3	4	4	3	4	4	5	3	2	2	4	4	3	4	4	5	3	3	3	5	5	4
27	1	1	4	4	1	2	2	2	5	4	2	2	3	4	5	2	4	5	4	3	4	5	3	5	5	3	3	5	3	5	5	5	5	5	4	1	2	4	5	5	3	4	5	5	5	5	5	4	5
28	1	4	5	3	2	5	4	4	4	4	2	3	3	4	5	5	4	5	4	5	5	4	3	3	3	3	2	2	4	3	5	4	5	5	2	3	3	4	5	2	2	4	3	3	4	4	3	4	4
29	1	4	5	5	4	4	4	4	5	5	3	3	2	4	4	4	4	5	4	5	5	4	3	4	4	3	3	3	2	5	5	5	5	5	4	2	4	4	4	4	2	4	3	4	4	4	4	5	4
30	1	4	4	4	3	3	3	5	4	5	4	4	5	5	4	4	5	4	5	4	4	3	3	3	4	4	4	3	4	4	4	5	5	4	3	3	3	4	4	4	3	4	4	3	4	4	4	5	3
31	1	4	5	5	5	5	5	5	5	5	3	5	5	5	5	5	5	5	5	5	5	5	1	1	1	1	1	4	5	5	5	5	5	5	1	1	1	4	5	5	4	3	3	1	3	1	3	4	3
32	1	5	4	5	5	5	5	5	5	5	5	4	5	5	5	5	5	5	5	4	4	4	4	4	4	3	2	2	5	5	5	5	5	5	1	1	4	5	5	5	3	5	4	4	5	4	4	5	4
33	1	4	5	5	5	5	5	3	4	4	1	4	4	2	1	5	4	5	3	5	4	4	5	5	4	3	3	4	2	3	4	4	4	5	4	2	4	4	5	4	3	3	3	4	4	4	4	4	4
34	1	2	5	4	2	5	5	4	5	4	2	2	3	5	5	5	3	5	4	4	5	4	5	2	4	4	5	2	2	5	4	5	5	5	4	1	3	5	5	5	5	4	5	5	4	5	5	4	4
35	1	5	5	5	5	5	5	5	5	5	2	4	4	5	4	5	5	5	5	4	4	4	3	4	4	4	4	4	5	5	5	5	5	5	2	3	2	5	5	5	2	4	2	4	5	2	4	5	4
36	1	4	5	5	2	4	2	4	5	5	2	4	2	4	4	4	4	5	4	4	4	5	3	2	2	2	4	3	4	4	5	5	5	5	3	1	2	4	4	4	4	3	5	4	4	5	3	3	5
37	1	3	4	5	4	5	5	5	5	5	4	4	5	2	5	5	5	5	5	5	3	5	3	4	4	2	2	4	4	4	4	5	5	5	2	5	3	5	5	4	4	4	5	3	4	4	2	3	3
38	1	5	5	5	5	5	5	4	4	5	4	4	2	5	4	1	5	5	5	4	4	4	3	3	3	3	2	3	4	4	4	5	5	5	3	3	2	5	5	5	2	3	3	2	4	3	3	4	3
39	1	3	4	4	2	3	3	4	4	4	3	4	4	4	4	5	4	4	5	4	4	5	4	4	4	2	4	3	3	4	4	4	5	5	4	3	3	4	4	4	4	4	3	5	4	5	3	4	5
40	1	4	4	3	4	4	4	4	4	4	3	3	3	4	4	5	4	4	3	4	4	4	4	4	2	3	4	3	5	4	5	5	4	5	4	4	4	4	4	5	3	3	1	4	3	3	4	4	2
41	1	5	5	5	5	4	3	2	5	3	3	4	5	3	4	4	4	4	4	5	5	4	3	3	3	3	2	2	5	4	4	5	5	4	3	3	3	5	5	4	3	4	3	4	5	4	3	5	3
42	1	4	4	4	4	4	4	3	4	3	4	3	3	4	4	4	4	4	4	4	5	5	4	4	5	4	4	3	4	3	5	4	4	5	4	4	4	4	5	3	3	4	3	4	4	3	4	4	3
43	1	4	5	5	4	5	5	5	5	5	5	2	4	5	5	5	5	5	5	4	4	5	2	3	4	3	2	2	4	3	4	5	5	5	2	2	3	4	4	5	3	3	4	4	4	4	4	4	4
44	1	2	4	4	4	4	3	5	4	4	2	3	2	2	4	4	2	4	4	4	4	4	4	5	4	4	4	4	4	4	4	4	4	4	4	3	4	4	4	4	4	4	4	4	4	4	4	4	4
45	1	4	5	5	4	5	4	4	4	5	4	4	4	4	4	5	4	4	4	4	4	4	2	2	3	3	4	2	5	5	5	5	5	5	2	2	3	4	5	5	3	3	4	4	4	3	4	4	4
46	1	4	5	4	4	4	4	3	5	5	2	3	4	1	4	4	4	3	5	4	4	3	3	3	3	3	3	3	4	4	4	5	5	4	3	1	2	3	3	4	3	4	3	4	4	3	4	4	3
47	1	2	3	3	1	4	2	2	3	2	5	5	4	2	4	5	3	3	2	4	5	5	2	3	2	2	2	3	4	4	5	5	5	5	4	2	2	3	4	4	2	4	4	4	5	4	2	4	5
48	1	5	5	5	5	5	5	5	5	5	3	3	4	5	5	5	5	5	5	5	5	5	2	4	4	4	4	3	5	5	5	5	5	5	3	2	3	5	5	5	4	4	3	4	4	4	5	5	4
49	1	5	5	5	5	5	4	3	3	4	2	2	4	3	4	4	5	5	5	5	5	5	4	4	4	5	5	4	5	5	5	5	5	5	4	4	4	4	4	4	4	4	4	4	4	5	4	4	4
50	1	4	5	5	3	4	5	4	4	4	3	4	4	4	4	5	4	4	4	4	5	5	4	4	5	3	4	4	3	3	4	4	5	5	3	2	2	4	4	5	4	4	5	4	5	5	4	4	5
51	1	3	5	4	2	4	3	5	4	4	3	2	2	4	4	3	4	4	3	5	4	1	2	3	4	4	3	3	2	3	2	5	5	4	4	3	4	3	4	4	4	4	4	4	3	4	4	4	4
52	1	2	4	2	2	4	2	2	2	2	2	2	1	4	4	3	2	4	2	5	5	5	2	5	5	4	5	4	2	2	3	4	5	4	4	5	4	4	4	4	2	5	5	2	5	5	4	5	5
53	1	5	5	1	5	5	5	4	5	4	5	3	2	5	5	5	5	3	2	4	5	5	4	3	2	3	4	4	4	5	3	5	5	5	3	2	1	3	5	3	4	3	2	4	4	1	4	4	3
54	1	3	3	3	3	3	3	2	4	2	3	2	4	4	5	4	2	4	3	4	5	4	4	5	5	4	5	4	3	2	5	5	5	5	5	5	4	4	5	4	3	4	3	3	5	4	4	5	4
55	1	4	4	4	4	5	4	2	4	4	4	4	4	4	5	4	4	5	4	4	4	4	2	1	2	2	2	4	4	2	2	5	5	5	4	4	4	4	5	4	4	5	4	4	4	5	4	5	4
56	1	5	5	5	5	5	5	5	5	5	4	3	2	5	5	4	5	5	5	2	2	4	4	4	4	4	5	4	5	5	5	5	5	5	4	5	3	4	5	5	4	4	4	5	5	5	5	4	5
57	1	5	5	5	5	5	5	5	5	5	4	3	3	5	5	5	5	5	5	4	5	5	3	2	3	4	4	4	5	5	5	5	5	5	1	2	1	5	5	5	3	5	4	3	5	4	3	5	4
58	1	4	4	4	4	4	4	5	5	5	2	3	3	5	5	2	5	5	4	5	4	4	2	2	3	2	2	3	5	5	4	5	4	5	2	2	4	5	5	5	3	3	2	3	4	3	4	4	4
59	1	4	5	5	3	5	5	4	5	5	4	2	3	3	5	5	5	5	5	3	4	4	4	4	4	4	2	4	3	3	3	5	5	5	3	3	5	4	5	5	3	4	3	3	4	3	3	4	3
60	1	2	4	2	2	5	5	5	5	5	5	4	5	4	4	5	3	5	4	5	4	4	4	5	4	2	4	4	5	5	5	5	5	5	1	1	1	5	5	5	4	5	4	5	5	4	5	5	5
61	1	4	5	5	4	5	5	5	5	5	2	2	4	5	5	4	5	5	5	4	4	4	3	4	4	2	4	4	4	5	5	5	5	5	2	2	2	4	4	4	4	5	4	4	5	4	4	5	4
62	1	5	5	5	4	5	5	5	5	5	5	5	5	5	5	5	5	5	5	4	5	4	2	4	3	3	3	4	3	4	5	5	5	5	3	3	3	5	5	5	4	4	5	4	4	5	4	4	5
63	1	4	5	5	4	5	5	2	3	4	3	1	5	4	5	5	5	5	5	4	5	5	3	5	4	4	5	5	4	5	5	5	5	5	3	2	2	5	5	5	4	3	4	4	5	5	4	5	4
64	2	5	5	5	4	4	5	4	5	4	3	2	3	4	4	5	3	4	4	4	4	4	3	3	3	1	2	2	4	4	4	5	5	5	4	4	3	5	5	5	3	3	3	3	4	4	4	4	4
65	2	5	5	5	4	5	4	5	5	4	4	4	3	5	5	5	5	5	2	4	5	4	3	4	3	4	2	5	5	5	5	5	5	5	1	2	2	5	5	5	3	5	4	1	5	4	5	4	4
66	2	4	4	5	4	4	5	5	5	5	4	4	4	5	5	4	5	5	5	3	4	4	3	4	4	3	4	5	5	4	5	5	5	5	3	4	3	5	5	5	4	4	5	4	4	5	4	4	4
67	2	4	5	4	4	5	4	4	4	2	2	4	3	4	4	3	4	4	2	4	4	3	4	3	3	2	2	3	2	4	3	4	4	4	4	2	3	4	4	3	4	3	3	4	3	3	4	4	3
68	2	2	4	4	2	3	2	4	4	4	3	4	4	5	4	5	4	4	4	4	4	4	2	2	2	2	4	3	4	4	4	5	4	4	2	2	2	5	4	5	4	4	4	4	4	3	4	4	4
69	2	2	4	4	2	5	2	3	4	2	2	4	2	4	4	4	2	4	4	4	4	5	2	4	4	4	2	4	2	4	4	5	5	5	4	3	3	4	4	4	2	4	5	4	5	5	4	4	4
70	2	3	2	4	1	2	3	5	5	5	3	5	5	5	5	5	5	5	5	5	5	5	5	5	5	5	5	5	5	5	5	5	5	5	3	4	4	5	5	5	4	5	5	5	5	5	4	5	5
71	2	3	5	1	2	5	5	2	5	5	2	1	3	5	5	5	3	5	1	3	3	5	5	3	2	5	5	5	5	5	5	5	5	5	1	1	3	5	5	5	5	3	5	5	3	5	3	5	5
72	2	2	4	4	1	3	2	4	4	4	2	4	4	1	2	2	4	5	3	5	5	4	5	4	3	5	5	5	4	4	4	5	5	5	4	2	4	5	5	5	4	4	4	4	5	4	4	4	3
73	2	4	5	4	4	5	4	3	5	2	2	3	4	2	5	2	4	5	4	5	3	4	3	1	2	2	2	4	2	4	4	4	5	4	5	1	1	4	5	4	5	3	4	5	1	3	4	3	4
74	2	4	4	4	4	3	4	4	3	3	4	3	3	3	2	3	4	3	3	4	4	4	2	3	4	3	4	3	4	3	4	4	4	4	4	4	3	4	3	3	2	3	4	2	4	4	3	4	3
75	2	5	5	5	5	5	5	4	5	5	3	5	5	4	5	5	5	5	5	3	5	5	5	5	5	5	5	5	4	5	5	5	5	5	5	3	3	5	5	5	5	5	5	5	3	4	3	3	4
76	2	5	5	3	3	5	4	4	4	5	4	4	4	5	5	1	3	5	4	5	5	5	4	4	4	4	3	2	4	4	4	5	5	5	3	3	3	5	5	5	4	3	4	5	4	4	4	4	4
77	2	5	5	5	4	4	4	3	5	5	3	4	5	3	4	5	3	4	4	5	5	5	4	4	2	3	3	4	5	5	5	5	5	5	1	2	2	4	5	4	3	4	2	3	4	2	3	4	4
78	2	4	5	5	3	4	3	5	5	5	4	4	4	5	5	5	5	5	5	4	4	4	3	3	3	2	2	3	4	5	5	5	5	5	3	3	3	5	5	5	4	4	4	4	5	4	4	4	4
79	2	2	4	5	2	4	5	5	5	5	4	4	4	4	5	4	4	3	4	5	5	4	4	4	2	3	4	4	3	3	4	5	5	5	2	4	3	4	5	5	4	4	4	4	4	4	4	4	4
80	2	3	4	4	4	5	4	5	4	4	4	4	3	2	2	3	4	5	4	4	4	3	5	4	4	5	5	4	4	3	3	4	5	3	2	2	3	3	5	3	3	4	2	4	4	4	3	3	3
81	2	5	4	5	5	4	5	5	5	5	5	3	3	5	5	5	5	5	5	5	5	4	3	3	3	4	3	2	5	4	4	5	5	5	3	3	3	5	5	5	3	3	3	3	4	3	3	3	3
82	2	3	4	3	5	4	4	5	5	5	5	5	5	4	5	5	5	4	5	5	5	5	3	4	5	5	5	5	5	5	5	5	5	5	2	2	1	5	5	5	5	4	5	5	5	5	5	5	5
83	2	2	4	4	3	3	4	4	4	3	4	4	4	4	5	4	2	5	5	4	3	4	4	4	5	4	5	3	4	4	4	5	4	5	4	3	4	4	5	5	3	4	4	3	4	4	4	4	3
84	2	4	5	5	4	5	5	4	4	4	5	5	4	5	5	5	4	5	5	5	4	5	5	5	4	5	5	5	4	5	4	5	5	5	4	2	3	5	4	4	3	4	4	5	5	5	4	4	4
85	2	5	5	5	5	5	5	5	5	4	3	3	3	5	3	5	5	5	5	4	2	4	3	4	4	3	3	4	5	5	4	5	5	5	2	3	2	4	4	4	4	4	4	4	4	4	4	4	4
86	2	3	5	3	3	5	3	4	1	4	3	1	3	4	1	3	4	1	3	5	5	3	4	5	3	3	5	3	4	5	3	5	5	3	5	5	3	5	1	3	4	5	3	4	5	3	4	5	3
87	2	4	5	5	4	5	5	5	5	5	4	2	4	1	1	1	5	5	5	4	4	5	3	4	4	2	4	4	5	4	4	5	5	5	3	2	3	4	4	5	4	4	4	4	4	4	4	4	4
88	2	4	5	5	4	5	5	4	4	4	4	5	4	4	5	5	4	5	5	3	4	3	5	4	4	5	4	2	5	5	4	5	5	5	4	5	4	4	5	5	5	4	4	5	4	4	3	3	3
89	2	1	3	3	1	2	3	3	4	4	1	4	4	3	2	4	2	3	3	4	3	4	3	4	4	4	4	4	4	4	4	4	4	4	4	4	4	3	3	4	4	4	4	4	4	4	4	4	4
90	2	4	5	5	3	4	5	5	5	5	2	4	1	3	5	5	4	5	5	5	5	5	4	4	4	5	5	5	5	5	5	5	5	5	5	4	5	5	5	5	2	2	2	4	4	4	5	5	5
91	2	5	5	5	4	5	5	5	5	5	2	4	4	1	2	3	5	5	5	5	5	5	2	2	2	2	4	5	4	2	5	5	5	5	2	2	2	5	5	5	5	3	4	5	3	5	5	5	5
92	2	1	4	5	3	4	4	3	2	3	3	2	4	5	3	4	5	5	4	3	4	4	3	4	3	3	4	4	3	4	4	5	4	5	3	4	4	5	5	3	3	4	4	3	4	4	3	4	4
93	2	4	4	4	4	4	4	4	4	4	4	4	4	4	2	3	4	4	4	4	4	4	4	4	4	3	4	4	4	4	3	4	5	3	2	3	2	4	4	3	4	4	4	4	4	4	4	4	2
94	2	3	4	4	3	3	4	4	4	4	2	2	3	4	2	4	3	3	4	4	4	4	4	2	5	2	2	5	5	4	5	5	3	5	4	4	3	2	2	4	4	4	4	4	3	4	4	4	4
95	2	3	3	5	4	4	5	2	4	4	4	5	5	3	5	3	5	5	2	4	5	3	2	3	3	3	2	2	3	4	5	5	5	5	3	3	5	4	4	5	3	3	4	4	3	3	4	3	4
96	2	1	2	2	1	1	2	5	4	5	5	4	4	5	4	5	3	3	4	4	5	4	2	5	2	5	5	5	5	4	4	4	5	4	5	2	2	4	4	4	4	5	3	4	5	2	2	5	2
97	2	2	3	2	2	3	3	4	3	3	3	3	3	4	2	4	4	4	4	4	4	4	3	4	4	3	4	4	2	3	4	4	4	4	3	3	2	4	4	4	3	4	4	3	4	4	4	4	4
98	2	3	4	4	4	3	4	4	4	4	2	2	4	4	5	5	4	4	4	4	5	4	4	4	4	4	4	4	4	4	4	5	5	4	3	4	4	5	4	4	4	4	4	4	4	4	4	4	4
99	2	4	5	4	2	4	3	5	5	5	4	4	4	4	2	2	5	5	4	4	5	5	3	3	4	2	4	2	4	5	5	5	5	5	2	1	1	5	5	5	4	4	4	4	4	5	4	3	5
100	2	4	5	4	2	5	5	4	5	5	4	5	5	2	5	5	2	5	5	4	5	5	4	5	5	4	5	5	4	5	4	4	5	5	2	1	4	4	5	5	4	5	5	4	5	5	4	5	5
101	2	3	5	4	3	5	4	2	1	4	3	3	3	5	3	3	4	5	4	5	4	4	3	3	4	3	3	4	3	3	2	5	3	4	3	3	3	4	5	3	4	4	4	4	4	4	4	3	4
102	2	5	5	5	5	5	5	4	5	4	3	5	4	5	5	4	5	5	5	5	5	5	5	5	5	4	5	5	4	5	4	5	5	5	2	5	2	5	5	5	5	5	4	5	5	4	5	5	4
103	2	4	5	5	5	5	5	4	5	5	4	4	5	4	5	5	4	5	5	5	4	5	4	2	3	2	2	2	5	5	5	5	5	5	2	3	4	5	5	5	4	4	4	5	4	5	4	4	5
104	2	5	5	5	4	5	3	5	5	5	3	5	5	5	5	5	5	5	5	5	5	5	5	5	5	5	5	5	5	5	5	5	5	5	4	5	3	5	5	5	4	3	3	4	3	5	4	5	5
105	2	4	4	4	4	4	4	3	3	4	4	4	4	2	2	2	4	4	3	5	4	4	4	4	4	2	2	2	2	4	2	4	4	4	3	3	3	4	4	5	4	4	4	5	4	4	4	4	3
106	2	4	4	4	4	4	5	5	5	5	5	4	4	5	5	4	5	5	5	4	4	3	3	4	4	4	4	3	3	4	4	5	5	5	4	3	3	4	4	4	3	3	4	3	3	4	3	4	4
107	2	5	3	3	3	3	3	5	3	3	3	3	3	3	3	3	5	3	3	3	3	3	3	3	3	3	3	3	3	3	3	3	3	3	3	3	3	3	3	3	3	3	3	3	3	3	3	3	3
108	2	2	5	4	3	4	4	4	5	4	4	5	4	4	5	4	4	5	4	3	4	4	4	4	4	4	2	2	2	5	3	4	5	4	2	2	4	4	4	4	4	4	4	4	4	4	3	4	4
109	2	2	4	4	1	5	4	5	4	5	4	4	5	5	2	5	4	4	5	5	3	5	3	4	4	4	4	5	5	3	4	5	5	5	2	4	3	3	4	5	4	5	4	5	5	4	3	5	4
110	2	5	5	5	5	5	5	5	5	5	5	5	5	5	5	5	5	5	5	4	4	4	4	4	4	4	5	4	4	5	5	5	5	5	3	3	3	5	5	5	4	4	4	4	4	5	5	4	5
111	2	5	5	5	4	5	5	5	4	4	4	3	4	5	4	3	5	5	5	4	4	4	3	3	3	4	4	4	4	5	4	5	5	5	3	3	3	5	5	5	2	4	4	4	5	4	4	4	4
112	2	3	5	5	4	5	5	3	4	4	2	3	4	4	4	5	3	5	5	3	4	4	4	3	3	2	3	3	3	4	4	4	5	5	4	3	4	4	4	4	3	4	4	3	4	4	3	4	4
113	2	1	5	4	1	5	5	5	5	5	2	4	3	5	5	5	4	5	3	5	3	3	4	4	2	3	5	4	4	5	5	5	5	5	1	1	1	3	5	5	5	5	5	5	4	5	3	5	3
114	2	4	4	4	4	4	4	5	5	5	4	5	4	5	5	5	5	5	5	5	4	4	2	2	2	2	4	5	5	5	4	5	5	5	2	2	2	5	5	5	4	5	4	2	5	4	4	4	4
115	2	4	5	5	4	5	5	5	5	5	4	4	5	5	5	5	4	4	5	5	5	4	3	2	3	2	2	2	5	5	5	5	5	5	2	2	2	5	5	5	1	2	3	1	2	4	5	5	5
116	2	5	5	5	4	5	5	4	5	5	4	3	3	5	5	5	5	5	5	4	5	5	2	2	2	2	4	2	5	5	5	5	5	5	2	1	2	5	5	5	2	4	4	4	4	4	5	5	5
117	2	2	4	5	5	5	5	3	5	4	3	4	3	5	1	1	2	2	2	5	3	5	3	5	5	5	1	5	5	5	5	5	5	5	2	2	2	5	5	5	5	5	5	5	5	5	5	5	5
[truncated: 24 more columns]
