# Supplementary material for: Comparative effects of lived experience-lecturer-guided and teacher-led classes on mental illness awareness among Japanese high school students
Source: PLoS One. 2025 Oct 10;20(10):e0333964. doi: 10.1371/journal.pone.0333964 (PMC12513640; doi:10.1371/journal.pone.0333964)
Supplement: S2 File — Japanese version of the questionnaire used in this study. This file contains all 24 items used in the survey. (XLSX) [file pone.0333964.s002.xlsx]

## Sheet: Sheet1
精神疾患についての考えを選択してください
質問項目	全くそう思わない	そう思わない	どちらとも言えない	そう思う	とてもそう思う
Q1. 自分もかかる可能性がある
Q2. 自分にとって身近な疾患である
Q3. かかっても大きな問題にはならない
Q4. 症状が出てから検査に行けばよい
Q5. 大人になってから気を付ける疾患である
Q6. 自分には関係のない疾患である
Q7. ストレスによって起こる疾患である
Q8. 治療により回復できる疾患である
Q9. 予防することができる疾患である
Q10. 命に関わる疾患である
Q11. 誰でもかかる可能性がある
Q12. かかっても社会生活を送ることができる
Q13. 若者はあまりかからない
Q14. 誰かに相談することで回復が期待できる
Q15. 休養を取ることで回復が期待できる
Q16. 自分が置かれている環境を変えることで回復が期待できる
Q17. 他人に助けてもらっても回復はしない
Q18. 疾患の原因に生活習慣は関係がない
Q19. 罹患しないように日頃から気を付けることが予防に繋がる
Q20. 悩みを誰かに相談することは大切である
Q21. ストレスを緩和することで予防できる
Q22. 悩んでいる人に対して声をかけることは予防に繋がる
Q23. 悩んでいる人への支援は大切である
Q24. 悩んでいる人の話をきくことは大切である
