# Supplementary material for: Comparative effects of lived experience-lecturer-guided and teacher-led classes on mental illness awareness among Japanese high school students
Source: PLoS One. 2025 Oct 10;20(10):e0333964. doi: 10.1371/journal.pone.0333964 (PMC12513640; doi:10.1371/journal.pone.0333964)
Supplement: S3 File — English version of the questionnaire used in this study. This file contains all 24 items used in the survey. (XLSX) [file pone.0333964.s003.xlsx]

## Sheet: Sheet1
Please select your thoughts on mental illness.
Question	Strongly disagree	Disagree	Neither Agree or Disagree	Agree	Strongly Agree
Q1. I may be affected myself.
Q2. It is a disease that is familiar to me.
Q3. This disease is not a serious problem.
Q4. You can go for a checkup after symptoms appear.
Q5. It is a disease to watch out for in adulthood.
Q6. It is a disease that has nothing to do with me.
Q7. This disease is caused by stress.
Q8. Treatment can lead to recovery.
Q9. This disease is preventable.
Q10. It is a life-threatening disease.
Q11. Anyone can be affected.
Q12. People affected by this disease can lead a social life.
Q13. Young people are less affected.
Q14. Consultation can lead to recovery.
Q15. Rest can lead to recovery.
Q16. Changing one’s environment can lead to recovery.
Q17. Helping others will not help you recover.
Q18. Lifestyle is not the cause.
Q19. This disease can be prevented by taking care on a daily basis.
Q20. Talking to someone about your problems is important.
Q21. This disease is preventable by relieving stress.
Q22. Conversations with people in distress are preventative.
Q23. Support for those in distress is important.
Q24. Listening to those who are struggling is important.
